# Supplementary material for: Development of a Quantitative FMRP Assay for Mouse Tissue Applications
Source: Genes (Basel). 2021 Sep 26;12(10):1516. doi: 10.3390/genes12101516 (PMC8535242; doi:10.3390/genes12101516)
Supplement: Supplementary file 1 [file genes-12-01516-s001.zip]

Archive with 2 entries (2 files):
- Supplementary Materials_ Report S1_Pepscan.pdf
- Supplementary Materials_Figure S1.pdf
